# Supplementary material for: Use of Antimicrobials by Class in Pigs in Germany—A Longitudinal Description Considering Different International Categorisation Systems
Source: Antibiotics (Basel). 2022 Dec 16;11(12):1833. doi: 10.3390/antibiotics11121833 (PMC9774131; doi:10.3390/antibiotics11121833)
Supplement: Supplementary file 1 [file antibiotics-11-01833-s001.zip]

Archive with 1 entries (1 files):
- antibiotics-2070430-supplementary.pdf
